# Supplementary material for: Specific Binding Ratio Estimation of [123I]-FP-CIT SPECT Using Frontal Projection Image and Machine Learning
Source: Diagnostics (Basel). 2023 Apr 7;13(8):1371. doi: 10.3390/diagnostics13081371 (PMC10137239; doi:10.3390/diagnostics13081371)
Supplement: Supplementary file 1 [file diagnostics-13-01371-s001.zip]

Archive with 1 entries (1 files):
- diagnostics-2243606-supplementary.pdf
